# Supplementary material for: An empirical analysis based on a panel threshold model of the effect of Internet development on the efficiency of Chinese government public service supply
Source: PLoS One. 2022 Jul 13;17(7):e0271390. doi: 10.1371/journal.pone.0271390 (PMC9278768; doi:10.1371/journal.pone.0271390)
Supplement: S1 Table — (XLSX) [file pone.0271390.s001.xlsx]

## Sheet: Sheet1
id	year	FW	HLW	RL	ZD	RK	CZ	RJ	MD	ZZ
1	2011	1	0.194469	11.7734	8.1	10.6	0.859684	11.3663	0.123339	0.926369
1	2012	1	0.1566	12.0354	8.75	11.4	0.858518	11.4412	0.12663	0.899498
1	2013	1	0.142359	12.2319	9.12	12.2	0.858824	11.5231	0.129494	0.877194
1	2014	1	0.17104	12.065	9.37	12.5	0.855827	11.585	0.132297	0.890045
1	2015	1	0.231945	12.321	8.89	12.8	0.857861	11.6497	0.133333	0.823302
1	2016	1	0.209538	12.5345	9.14	14.1	0.856492	11.7322	0.13376	0.793108
1	2017	1	0.21096	12.6944	9.34899	14.3	0.855971	11.8321	0.133699	0.795775
1	2018	1	0.218939	12.8247	9.37686	13.4	0.849909	11.9388	0.133577	0.774406
1	2019	1	0.218656	12.9375	9.68338	13.3	0.851598	12.011	0.133455	0.785226
2	2011	1	0.0192404	10.698	7.43	13.4	0.812826	11.0209	0.112063	0.810057
2	2012	1	0.0147819	10.7987	9.02	15.1	0.835994	11.0875	0.115155	0.821207
2	2013	1	0.0231355	10.8121	9.42	14.5	0.856028	11.1409	0.117829	0.815574
2	2014	1	0.022734	10.8461	9.29	13.9	0.873338	11.1732	0.119417	0.82863
2	2015	0.939	0.0111114	10.8363	9.44	12.7	0.888117	11.1707	0.120253	0.82513
2	2016	1	0.012023	11.0707	9.78	14	0.897436	11.2095	0.120587	0.736194
2	2017	0.949	0.0124908	11.3656	10.1447	14.6	0.915603	11.2877	0.117829	0.703833
2	2018	0.819	0.0123497	11.2898	10.3879	13	0.937816	11.3593	0.115573	0.67874
2	2019	1	0.0117547	11.3435	8.91547	13.2	0.941516	11.4082	0.11574	0.677898
3	2011	0.969	0.0332972	9.03472	5.18	23.7	0.456582	10.2966	0.0383051	0.491258
3	2012	0.969	0.0289699	9.09777	5.44	24.6	0.469705	10.3663	0.038464	0.510923
3	2013	0.876	0.0324706	9.2637	5.61	24.4	0.484083	10.4099	0.0386017	0.520598
3	2014	0.875	0.0348122	9.22441	6.03	25.8	0.497337	10.4417	0.0387871	0.523084
3	2015	0.901	0.0325444	9.43655	6.32	25.5	0.518856	10.4816	0.0389036	0.470364
3	2016	1	0.0356513	9.42279	6.42	26.1	0.540068	10.5515	0.0390625	0.471089
3	2017	1	0.0360164	9.5341	6.741	25.6	0.55824	10.6185	0.0392426	0.487083
3	2018	1	0.0360055	9.59271	6.81233	26.9	0.574199	10.6715	0.0393326	0.454797
3	2019	1	0.0377974	9.60228	7.00256	27.7	0.587351	10.7403	0.0394439	0.449991
4	2011	1	0.0127096	9.46865	4.59	21.2	0.501123	10.3222	0.0227313	0.513328
4	2012	1	0.0104615	9.65743	4.79	20.6	0.521702	10.387	0.022642	0.549521
4	2013	1	0.0197594	9.60358	4.97	20.6	0.539745	10.4076	0.022559	0.561567
4	2014	1	0.0199586	9.62925	5.15	19.4	0.556122	10.4114	0.0225144	0.590102
4	2015	1	0.0144398	9.95374	5.48	19.9	0.57289	10.3851	0.0224569	0.479803
4	2016	1	0.0169649	10.0108	5.66	20.2	0.589072	10.3898	0.022425	0.454087
4	2017	1	0.0143874	10.1645	6.11859	20.7	0.604843	10.5772	0.0223995	0.497016
4	2018	1	0.0190315	10.1345	6.20307	21.1	0.620217	10.6692	0.0223484	0.535189
4	2019	1	0.0173323	10.0909	5.79275	20.9	0.635116	10.7265	0.0223165	0.49838
5	2011	0.87	0.00971706	9.67858	4.53	17.2	0.568826	10.5502	0.00208791	0.453856
5	2012	0.865	0.00875216	9.65505	5.19	17.7	0.583604	10.6483	0.00208284	0.453227
5	2013	0.901	0.00892442	9.4777	5.19	17.7	0.597149	10.7295	0.00207523	0.466831
5	2014	0.946	0.00997252	9.49432	4.96	17.6	0.60882	10.7916	0.00207016	0.475175
5	2015	0.97	0.00995738	9.94721	4.84	16.9	0.620492	10.8519	0.00206255	0.461909
5	2016	1	0.00954331	10.2027	4.8	16.5	0.633005	10.9117	0.00205917	0.446833
5	2017	0.977	0.00881308	10.1779	4.99115	17.9	0.644472	10.9856	0.00205664	0.37599
5	2018	1	0.00954382	10.2323	5.03363	17.3	0.656069	11.0631	0.00204734	0.38449
5	2019	1	0.0109446	10.3557	4.55575	17	0.666253	11.1251	0.00204142	0.403789
6	2011	1	0.0220496	9.72211	6.32	14.6	0.641014	10.5281	0.0294684	0.676716
6	2012	1	0.0219753	10.1595	6.53	13	0.658514	10.6138	0.0294415	0.681215
6	2013	1	0.0206604	10.3445	6.57	13.1	0.66827	10.6864	0.0293742	0.64336
6	2014	1	0.021335	10.1468	6.88	13.2	0.675539	10.7278	0.0293271	0.628439
6	2015	1	0.0186994	10.0738	6.66	13.9	0.680498	10.7379	0.0291925	0.474693
6	2016	1	0.0174018	10.1982	6.75	14	0.681535	10.7484	0.0291184	0.480722
6	2017	1	0.0159261	10.1982	7.08216	13.4	0.683905	10.8118	0.0290175	0.49038
6	2018	1	0.0153813	10.1637	7.21265	13.6	0.69168	10.8944	0.0288762	0.490112
6	2019	1	0.0158304	10.1522	7.55668	13.8	0.693009	10.952	0.028782	0.461681
7	2011	0.885	0.00926348	9.35236	5.55	16.2	0.538716	10.2452	0.0145411	0.386104
7	2012	0.883	0.00892307	9.46306	6.06	15.3	0.547443	10.3596	0.014397	0.421354
7	2013	1	0.00993068	9.67569	6.11	15	0.558846	10.4421	0.0142369	0.421508
7	2014	0.883	0.0107029	9.69751	6.27	15.7	0.571158	10.4973	0.0140982	0.413071
7	2015	0.878	0.00967795	9.69965	6.47	15.5	0.582855	10.5021	0.0139434	0.38213
7	2016	0.957	0.00965619	9.81624	6.7	16.5	0.596026	10.5456	0.013698	0.352412
7	2017	0.929	0.00973983	9.95221	6.9742	16.5	0.609264	10.5986	0.0134792	0.325014
7	2018	0.94	0.0112235	9.76926	6.8073	16.3	0.626409	10.6338	0.0132551	0.327447
7	2019	0.945	0.0114984	9.72451	5.91317	15.7	0.640523	10.6799	0.013063	0.283964
8	2011	1	0.0137108	9.39603	4.94	14.6	0.572713	10.1626	0.00799577	0.357023
8	2012	1	0.0113758	9.47962	5.94	15.3	0.585929	10.2658	0.00787315	0.366755
8	2013	1	0.0272721	9.74341	6.12	15.2	0.600382	10.3385	0.00775053	0.379143
8	2014	0.968	0.0217716	9.67035	6.16	14.7	0.616408	10.3655	0.00762791	0.378924
8	2015	1	0.0156925	9.69526	6	13.5	0.635024	10.3282	0.00746089	0.289972
8	2016	1	0.0139274	9.78356	6.14	12.9	0.649437	10.35	0.00732135	0.271663
8	2017	1	0.0135961	9.74774	6.55809	12.8	0.661959	10.3876	0.00718605	0.267892
8	2018	1	0.0133858	9.82143	6.64171	13.7	0.681695	10.4334	0.00703383	0.27425
8	2019	1	0.0139142	9.86879	5.57856	13.1	0.70169	10.4913	0.00688161	0.251969
9	2011	1	0.0688088	10.7697	8.89	9.9	0.889643	11.3628	0.37158	0.876101
9	2012	1	0.065652	10.9211	8.7	10.3	0.886203	11.409	0.378361	0.894764
9	2013	0.912	0.0475246	10.9993	8.94	11.7	0.883987	11.4801	0.386089	0.907455
9	2014	1	0.0484216	11.2004	9.77	12.6	0.880827	11.556	0.389086	0.931371
9	2015	1	0.0462122	11.3259	9.73	12	0.860862	11.618	0.387667	0.891455
9	2016	1	0.0558997	11.4307	9.93	12.5	0.862181	11.725	0.389086	0.925883
9	2017	1	0.0570014	11.7398	10.0299	13.1	0.860097	11.8212	0.388928	0.880047
9	2018	1	0.0500316	11.565	10.2048	13.1	0.86303	11.91	0.390348	0.851118
9	2019	1	0.0467745	11.4872	9.95498	13.6	0.864168	11.9614	0.391294	0.876006
10	2011	0.977	0.0624483	9.68068	9.18	17.1	0.609373	11.034	0.0748414	0.82757
10	2012	1	0.0585505	9.81198	9.94	17.5	0.614532	11.1257	0.0757463	0.833945
10	2013	0.809	0.0636557	9.84218	9.86	17.9	0.621338	11.2232	0.0764179	0.842275
10	2014	1	0.0648783	9.88209	9.64	18.6	0.626857	11.309	0.0772481	0.853725
10	2015	1	0.0587682	10.0529	9.3	18.4	0.638124	11.4012	0.0775653	0.828751
10	2016	1	0.058388	10.1394	9.26	18.9	0.646343	11.4808	0.078181	0.813591
10	2017	1	0.0548583	10.163	9.37788	18.5	0.655467	11.582	0.0785728	0.769373
10	2018	1	0.0550945	10.0005	9.52195	19.1	0.663509	11.6607	0.0787873	0.740319
10	2019	1	0.0533497	10.1699	11.1461	19.4	0.672807	11.715	0.0790019	0.70007
11	2011	1	0.0915233	9.44312	8.31	16	0.610952	10.975	0.0527962	0.819968
11	2012	1	0.147876	9.74789	9.28	15.6	0.608795	11.0486	0.0538863	0.826845
11	2013	1	0.0835263	9.92355	9.37	15.1	0.608402	11.1278	0.0548246	0.802652
11	2014	0.909	0.0890395	9.65286	9.73	15.3	0.606621	11.1945	0.0558294	0.798908
11	2015	0.891	0.0919101	9.60378	10	17	0.609023	11.2743	0.0567299	0.723737
11	2016	0.917	0.0942474	9.76084	9.97	17.2	0.616765	11.3495	0.0575545	0.760221
11	2017	0.921	0.0890218	9.77382	10.0579	16.1	0.623501	11.4424	0.0584834	0.770801
11	2018	0.915	0.0831468	9.79805	10.2588	18.7	0.630161	11.5309	0.0594597	0.764608
11	2019	0.985	0.0840401	9.88225	9.98256	17.9	0.642353	11.5882	0.0604265	0.70114
12	2011	0.827	0.018455	8.96837	6.42	25.2	0.447756	10.2152	0.0426267	0.443102
12	2012	0.817	0.0187596	9.26059	6.25	25.3	0.465708	10.3315	0.0426695	0.452592
12	2013	0.969	0.0158056	9.20807	6.5	26	0.481964	10.4416	0.0427409	0.477062
12	2014	0.878	0.0171534	9.40403	7.4	24.9	0.498583	10.5236	0.0428051	0.475642
12	2015	0.864	0.0197535	9.43303	6.98	25	0.51622	10.5709	0.0429051	0.468466
12	2016	0.908	0.0193724	9.24667	7.09	24.7	0.533897	10.6606	0.0430621	0.483942
12	2017	0.91	0.0192101	9.26736	7.23492	28.1	0.552419	10.7721	0.0432334	0.453342
12	2018	1	0.0218522	9.55887	7.3464	27.3	0.569289	10.8982	0.043369	0.463877
12	2019	1	0.022774	9.51427	7.33525	27.7	0.583224	10.9694	0.0434832	0.430549
13	2011	1	0.0492842	9.31237	6.91	20.6	0.571089	10.786	0.0305161	0.68307
13	2012	1	0.048848	9.06719	7.33	22.4	0.581619	10.8981	0.0309758	0.681177
13	2013	0.952	0.0270245	9.18379	7.47	22.5	0.590219	10.9993	0.0313307	0.690645
13	2014	1	0.0288069	9.37807	8.09	23.5	0.596198	11.0945	0.0318145	0.714371
13	2015	1	0.0402976	9.53733	8.96	23.9	0.603163	11.1586	0.032129	0.635809
13	2016	1	0.0608824	9.34022	9.15	25.5	0.613546	11.2487	0.0323871	0.620955
13	2017	1	0.09765	9.72365	9.28313	25.7	0.62337	11.373	0.0327823	0.599688
13	2018	1	0.0714538	9.6443	9.44048	22.7	0.632066	11.4982	0.0330968	0.622306
13	2019	1	0.0479638	9.43164	9.22262	23.1	0.638627	11.5803	0.0333629	0.601215
14	2011	0.889	0.0156518	9.11976	5.8	30.3	0.458426	10.1614	0.0268065	0.41562
14	2012	0.924	0.013805	9.22926	5.68	30.6	0.478212	10.2572	0.0268125	0.454419
14	2013	0.906	0.0145483	9.53814	5.83	27.6	0.493744	10.3636	0.0268185	0.467176
14	2014	0.928	0.0159333	9.23361	6.74	29.6	0.509152	10.4508	0.0268424	0.48467
14	2015	0.871	0.0177883	9.32526	6.82	30.9	0.52553	10.5146	0.0268724	0.490814
14	2016	0.923	0.0145195	9.22783	7.04	30.7	0.54226	10.6006	0.0269383	0.465948
14	2017	0.945	0.0132445	9.19583	7.25966	31.5	0.559521	10.6889	0.0270282	0.439611
14	2018	0.972	0.0162586	9.35284	7.36949	29	0.577	10.7998	0.0270401	0.418703
14	2019	0.995	0.018175	9.55421	7.23769	29	0.593224	10.8755	0.0270581	0.389458
15	2011	0.907	0.0472083	9.33113	6.85	21.1	0.508019	10.6125	0.0611709	0.6909
15	2012	0.934	0.0392087	9.39388	7.24	22	0.523074	10.7024	0.061443	0.687512
15	2013	0.75	0.127216	9.4639	7.39	21	0.536836	10.7947	0.0616835	0.681729
15	2014	0.938	0.0798983	9.58124	7.76	21.7	0.549042	10.8593	0.0620759	0.700378
15	2015	1	0.0445992	9.69213	7.85	22.7	0.569025	10.9387	0.062443	0.670221
15	2016	1	0.0391582	9.68312	7.94	23.7	0.588689	10.9916	0.0631203	0.669336
15	2017	1	0.0352126	9.7355	8.19764	25.5	0.604206	11.0535	0.0635	0.658713
15	2018	1	0.0357652	9.68333	8.18593	26.9	0.610003	11.1045	0.0637785	0.642058
15	2019	1	0.0347075	9.73342	8.27962	26.6	0.612903	11.1581	0.063962	0.607715
16	2011	0.87	0.0442747	9.22799	6.19	29.4	0.4026	10.2403	0.0566527	0.405233
16	2012	0.869	0.0360895	9.16688	6.34	29.1	0.418695	10.3359	0.0570778	0.407544
16	2013	0.743	0.0314073	9.27461	6.51	29.5	0.43069	10.4228	0.0573234	0.432697
16	2014	0.891	0.0344144	9.47073	6.85	29.8	0.442198	10.5101	0.0577545	0.454371
16	2015	0.9	0.0436443	9.36167	7.05	30.3	0.457788	10.5767	0.0580898	0.443579
16	2016	0.936	0.0438283	9.36308	7.1	30.1	0.472796	10.6535	0.0585509	0.423072
16	2017	1	0.0440883	9.43976	7.42997	30.5	0.487842	10.757	0.0588563	0.41473
16	2018	1	0.0502154	9.47358	7.39583	31.5	0.503548	10.8612	0.0590659	0.408563
16	2019	1	0.0517918	9.6161	7.27067	31.3	0.518028	10.93	0.0592874	0.39767
17	2011	0.842	0.0240824	9.62664	5.7	18.9	0.518056	10.4556	0.0309844	0.474972
17	2012	0.753	0.0214312	9.78694	6.21	18.7	0.534856	10.5755	0.0310974	0.484881
17	2013	1	0.0182043	9.87968	6.58	19.9	0.545188	10.6883	0.0311888	0.501234
17	2014	0.712	0.0198383	9.68906	7.16	21.7	0.55674	10.792	0.0312856	0.520231
17	2015	0.733	0.0276199	9.93107	7.35	20.6	0.568718	10.8593	0.0314685	0.490071
17	2016	0.761	0.0219447	9.87443	7.47	21.2	0.580969	10.9479	0.0316568	0.482963
17	2017	0.799	0.018578	9.99433	7.74854	22	0.592818	11.0537	0.031759	0.477606
17	2018	0.778	0.0187288	10.0585	7.88781	21.3	0.603008	11.172	0.0318289	0.455629
17	2019	0.783	0.0210102	10.0095	8.28031	21.8	0.609921	11.2478	0.0318827	0.425154
18	2011	0.813	0.020069	9.22398	5.68	25	0.452059	10.2658	0.0310718	0.430893
18	2012	0.795	0.0188161	9.13958	5.7	26.5	0.469954	10.375	0.0311143	0.432668
18	2013	0.809	0.0148909	9.29875	5.84	25.7	0.486212	10.4724	0.0311615	0.432941
18	2014	0.702	0.0171702	9.35422	6.78	25.8	0.502193	10.5597	0.0312134	0.45099
18	2015	0.756	0.021819	9.66092	7.09	26.2	0.521844	10.6506	0.0312323	0.439091
18	2016	0.77	0.024392	9.72351	7.07	26	0.543245	10.7223	0.0312795	0.42559
18	2017	0.804	0.0218342	9.80775	7.43528	26.5	0.564903	10.8087	0.0313173	0.401465
18	2018	0.874	0.0203659	9.71552	7.50598	28.6	0.582517	10.8744	0.0313267	0.382485
18	2019	0.893	0.0229607	9.82828	7.22318	29.9	0.596235	10.9638	0.0313503	0.374283
19	2011	1	0.1274	9.66123	7.88	22.6	0.649498	10.8332	0.059847	0.82159
19	2012	1	0.161791	9.6384	8.33	21.4	0.646681	10.8974	0.0614327	0.843164
19	2013	0.957	0.166586	9.53367	8.64	21.9	0.639929	10.9829	0.0627069	0.84193
19	2014	1	0.153054	9.64588	9.3	21.9	0.634694	11.0637	0.0639254	0.881175
19	2015	1	0.117372	9.83612	9.68	20.9	0.638294	11.146	0.064977	0.730194
19	2016	1	0.12007	9.98729	9.86	22.1	0.63915	11.2281	0.0662568	0.772741
19	2017	1	0.109508	10.0935	10.1141	22.3	0.642616	11.3228	0.0675532	0.752809
19	2018	1	0.11713	9.97022	10.3682	22.6	0.64966	11.3939	0.068705	0.769601
19	2019	1	0.116117	10.0841	10.6351	21.2	0.65866	11.4558	0.0694895	0.731567
20	2011	0.862	0.0135265	9.02638	5.31	32.1	0.417186	10.0105	0.0195918	0.372344
20	2012	0.84	0.0117302	8.78129	6.19	33.2	0.434171	10.0957	0.0197559	0.39061
20	2013	0.809	0.012999	8.95837	6.31	31	0.447051	10.1843	0.0199116	0.410637
20	2014	0.774	0.0158714	9.14354	6.48	31.9	0.458491	10.2642	0.0200758	0.408726
20	2015	0.805	0.0131758	9.12399	6.26	33.5	0.469133	10.3414	0.0202483	0.372686
20	2016	0.808	0.0140824	9.18348	6.43	31	0.478896	10.418	0.0204419	0.350377
20	2017	0.938	0.0144846	9.14634	6.67474	32.7	0.489912	10.5077	0.0206524	0.329044
20	2018	0.923	0.0152821	9.12397	6.65249	32.1	0.500101	10.5969	0.0208207	0.316613
20	2019	0.924	0.0178944	9.36653	5.94052	32.1	0.508631	10.6681	0.020968	0.309674
21	2011	1	0.00595531	9.35812	4.76	27.2	0.497753	10.2479	0.0251412	0.436723
21	2012	1	0.00461568	9.58892	5.46	25.9	0.502198	10.3618	0.0257062	0.44911
21	2013	0.957	0.00832932	9.65811	5.68	25.6	0.513043	10.4624	0.0259887	0.475696
21	2014	0.917	0.00880126	9.57982	5.87	26	0.519231	10.5545	0.0264407	0.504947
21	2015	0.886	0.00807914	9.69232	5.21	27.6	0.531217	10.6253	0.0266949	0.506442
21	2016	0.85	0.00602118	9.5733	5.28	27.4	0.54441	10.7089	0.0270339	0.463145
21	2017	0.911	0.00643308	9.89063	5.60526	27.5	0.552469	10.7957	0.0274576	0.466845
21	2018	0.956	0.00510343	10.2419	5.64862	26.4	0.562118	10.8743	0.0277401	0.445025
21	2019	1	0.00639219	9.98735	4.62949	27.4	0.562814	10.9462	0.0281073	0.438039
22	2011	1	0.0113339	9.27997	6.32	22.4	0.545516	10.4636	0.0357273	0.579063
22	2012	1	0.00942705	9.1266	6.94	23.2	0.564034	10.5853	0.0361035	0.559189
22	2013	1	0.00876125	9.15108	7.22	21.9	0.575556	10.6931	0.0365404	0.552934
22	2014	0.968	0.0105056	9.51157	7.8	21.6	0.585935	10.8008	0.0369287	0.581657
22	2015	0.996	0.0118265	9.47195	7.69	21.9	0.598697	10.8855	0.0372564	0.568257
22	2016	1	0.0118777	9.49457	8.15	21.9	0.613505	10.9926	0.0377418	0.556726
22	2017	1	0.0104607	9.53849	8.17481	23.6	0.626908	11.0904	0.0381544	0.519427
22	2018	1	0.00966101	9.67637	8.38569	24.7	0.642428	11.1548	0.038385	0.498913
22	2019	0.999	0.0098333	9.7379	8.52215	24.7	0.654642	11.2362	0.0386884	0.440402
23	2011	1	0.0302129	8.86076	5.81	22.6	0.417535	10.1721	0.0165926	0.437396
23	2012	1	0.0285593	9.10624	6.03	22.6	0.434879	10.2979	0.0166358	0.444189
23	2013	1	0.021451	9.07235	6.18	23.4	0.448884	10.3973	0.0166852	0.447539
23	2014	1	0.026532	9.00432	6.52	23.2	0.463079	10.4791	0.0167469	0.450382
23	2015	0.999	0.0346343	9.19625	7.01	22.3	0.477306	10.5222	0.0168642	0.447541
23	2016	1	0.0318335	9.06855	7.08	22.7	0.492789	10.6029	0.0169774	0.423136
23	2017	1	0.0309998	9.22923	7.22523	22.5	0.508747	10.7313	0.0170556	0.411511
23	2018	1	0.0328203	9.3809	7.40677	23.8	0.524216	10.8504	0.0171214	0.402885
23	2019	1	0.0385159	9.48898	7.49149	24.2	0.539456	10.9236	0.0171831	0.393386
24	2011	0.729	0.00776308	8.54517	3.59	36.2	0.343626	9.6906	0.0200378	0.343683
24	2012	0.708	0.00665708	8.61354	4.33	33.8	0.353778	9.87272	0.0203614	0.367985
24	2013	0.67	0.00630851	8.93491	4.49	32.2	0.364813	10.0356	0.0206168	0.391354
24	2014	0.747	0.00720936	9.05829	4.81	32.2	0.381833	10.1724	0.0208722	0.38576
24	2015	0.735	0.00776877	8.848	4.52	33	0.399946	10.3075	0.0210482	0.381617
24	2016	0.804	0.00757009	8.7729	4.85	32.7	0.417775	10.413	0.021332	0.366309
24	2017	0.811	0.00797285	9.03334	5.20848	31	0.433342	10.5489	0.0215875	0.349882
24	2018	0.886	0.00898449	8.96544	5.2612	33.5	0.447671	10.6635	0.0216953	0.343332
24	2019	0.9	0.0118429	8.84979	5.21902	33.6	0.461538	10.7458	0.0218429	0.297117
25	2011	0.908	0.0100021	8.41468	5.08	26.9	0.368831	9.93445	0.0117229	0.379287
25	2012	0.928	0.010127	8.56494	4.39	26.9	0.395379	10.0813	0.0117508	0.374553
25	2013	0.924	0.0157616	8.55805	4.45	27.8	0.408748	10.22	0.0117762	0.393335
25	2014	0.902	0.0156084	8.48751	4.81	26.2	0.422738	10.3047	0.0118067	0.38262
25	2015	0.864	0.0121861	8.87252	4.43	26.4	0.440703	10.3622	0.011832	0.383655
25	2016	0.836	0.0132123	8.75474	4.55	27.1	0.459269	10.4463	0.0118675	0.361096
25	2017	0.771	0.0124699	8.90198	4.87988	26.1	0.47752	10.5618	0.0119081	0.330156
25	2018	0.803	0.0142699	8.99184	4.9595	25	0.490963	10.6774	0.0119335	0.328286
25	2019	0.822	0.0158627	9.03887	5.8695	25	0.504031	10.7778	0.0119614	0.306282
26	2011	1	0.00250561	7.85118	0.01	32	0.223301	9.91665	0.00025155	0.0722323
26	2012	0.817	0.00260354	7.72436	0.02	30.5	0.222222	10.054	0.00025643	0.0956326
26	2013	0.898	0.00259574	7.46285	-0.23	32.5	0.233438	10.1936	0.00025806	0.0936794
26	2014	1	0.00330127	7.59754	0.71	35.1	0.252308	10.304	0.00026457	0.104824
26	2015	1	0.00300109	8.32753	1	33.3	0.272727	10.3895	0.00026864	0.0992645
26	2016	1	0.00295024	8.34902	1.02	33.9	0.288235	10.4869	0.00027678	0.0982317
26	2017	0.976	0.00284116	8.57482	1.15284	34.1	0.297994	10.6068	0.00028411	0.110486
26	2018	0.948	0.00311651	8.56808	1.15284	33.2	0.30226	10.7249	0.00028818	0.116889
26	2019	1	0.0040582	8.70152	0.740093	38.4	0.307479	10.7976	0.00029388	0.10147
27	2011	0.92	0.0153747	9.50311	4.31	19.6	0.47012	10.3909	0.0183123	0.511865
27	2012	0.874	0.0138254	9.65107	5.11	18.3	0.495643	10.5383	0.0184193	0.481584
27	2013	0.934	0.0112286	9.74042	5.62	20.1	0.507624	10.653	0.0185019	0.477025
27	2014	0.979	0.0121278	9.73797	6.29	20	0.518683	10.74	0.0186138	0.477073
27	2015	0.965	0.0134457	10.0882	6.21	20.2	0.531721	10.7643	0.0187062	0.470732
27	2016	0.966	0.0146904	9.82666	6.57	19.9	0.544657	10.8214	0.0188424	0.417825
27	2017	0.981	0.013022	9.9113	6.80422	21.3	0.557889	10.9359	0.0189883	0.41519
27	2018	0.974	0.0134325	10.0744	7.01503	19.3	0.571356	11.038	0.0191196	0.423039
27	2019	0.964	0.0142581	9.92828	6.69882	19.8	0.584179	11.1072	0.0191829	0.400086
28	2011	0.929	0.00565281	9.05649	3.37	22.7	0.373433	9.84167	0.00599342	0.25129
28	2012	0.841	0.00612466	9.08012	3.26	22.3	0.391765	9.95123	0.00598873	0.252675
28	2013	0.846	0.00522754	9.04016	3.49	22.8	0.408356	10.0568	0.0059582	0.262931
28	2014	0.81	0.00558244	9.13983	3.86	21.9	0.426709	10.1347	0.00594411	0.264675
28	2015	0.888	0.00696031	9.48877	4.5	23.3	0.445105	10.1371	0.00592532	0.251448
28	2016	0.929	0.00635392	9.25886	4.54	23.2	0.462698	10.1857	0.00591827	0.249829
28	2017	0.961	0.00642869	9.57142	4.95843	24.3	0.48295	10.2409	0.00592297	0.246859
28	2018	0.99	0.00763707	9.43673	5.09442	24.7	0.500199	10.3352	0.00590653	0.230911
28	2019	0.991	0.00826261	9.45411	4.13203	24	0.511758	10.4041	0.00589244	0.215227
29	2011	1	0.00354216	8.8469	2.33	28	0.463028	10.0949	0.00078638	0.156914
29	2012	1	0.00355145	8.89748	2.55	28.5	0.476357	10.1956	0.00079053	0.160839
29	2013	1	0.00334365	9.21252	2.76	27.2	0.490368	10.3013	0.00079053	0.182289
29	2014	1	0.00389935	9.2674	2.53	24.5	0.503472	10.368	0.00079745	0.186785
29	2015	0.997	0.00400024	9.00598	3.13	27.6	0.512998	10.4435	0.00079884	0.176305
29	2016	1	0.00413905	8.98038	3.37	27	0.525773	10.5509	0.00080576	0.156421
29	2017	1	0.00362129	8.96162	3.67636	27.8	0.540956	10.6302	0.0008113	0.160869
29	2018	1	0.004	9.39719	3.6326	26.8	0.558773	10.7307	0.00081268	0.165646
29	2019	1	0.0046155	9.31387	3.66542	27.1	0.571186	10.7908	0.00081684	0.151448
30	2011	1	0.00262906	9.12527	3.91	28.4	0.492284	10.321	0.00975904	0.311626
30	2012	1	0.002453	9.02719	4.28	29.7	0.497724	10.408	0.0099247	0.305382
30	2013	1	0.0021171	9.42842	4.38	27.9	0.510511	10.4849	0.0100301	0.334251
30	2014	1	0.00230312	9.29781	5.15	26.8	0.523599	10.5349	0.0102108	0.339707
30	2015	1	0.00286192	9.74646	4.95	27.7	0.539474	10.5663	0.0103012	0.327978
30	2016	1	0.00238035	9.8142	5.14	26.2	0.546763	10.6317	0.0104669	0.309006
30	2017	1	0.00218863	9.9142	5.43711	25.1	0.560284	10.7617	0.0106175	0.304193
30	2018	1	0.00257601	9.61424	5.34798	28.3	0.570423	10.8444	0.0106928	0.307612
30	2019	1	0.00248805	9.71267	4.40713	29.7	0.580195	10.9008	0.0107982	0.294503
31	2011	1	0.00783879	9.5542	2.88	27.2	0.43236	10.3008	0.00133642	0.315357
31	2012	0.972	0.00765789	9.39955	2.87	28.2	0.435863	10.4156	0.00135323	0.334172
31	2013	0.947	0.00697453	9.37256	2.92	28.6	0.4407	10.5274	0.00137245	0.367931
31	2014	0.959	0.00732285	9.55364	3.45	29.4	0.455484	10.6117	0.00139648	0.386504
31	2015	0.889	0.00820832	9.5673	4.15	30.7	0.467505	10.5956	0.00143252	0.349789
31	2016	0.899	0.0074806	9.51275	4.1	32.1	0.477348	10.6087	0.00145835	0.313889
31	2017	0.917	0.0069405	9.91534	4.54387	32.8	0.486694	10.7383	0.00148958	0.316248
31	2018	0.961	0.00721403	9.85173	4.46211	32.2	0.502381	10.858	0.0015136	0.305523
31	2019	1	0.00858428	9.60721	4.5906	35.6	0.511528	10.9019	0.00153703	0.296799
